# Supplementary material for: Identification of a TGF-β signaling-related gene signature for prediction of immunotherapy and targeted therapy for lung adenocarcinoma
Source: World J Surg Oncol. 2022 Jun 6;20:183. doi: 10.1186/s12957-022-02595-1 (PMC9172180; doi:10.1186/s12957-022-02595-1)
Supplement: Supplementary file 3 — Additional file 3: Supplementary Table S1. Univariate Cox regression analysis of 54 TGFβ signaling-related genes. [file 12957_2022_2595_MOESM3_ESM.xlsx]

## Sheet: Table S1
Supplementary Table S1 Univariate Cox regression analysis of 54 TGFβ signaling-related genes
	p.value	HR	Low 95%CI	High 95%CI
SLC20A1	0.0276936	1.21707	1.02179	1.44965
SMAD6	0.265637	0.894795	0.735737	1.08824
LEFTY2	0.0830054	0.848942	0.705449	1.02162
SMAD3	0.00560801	1.32077	1.08475	1.60813
FNTA	0.181893	1.18482	0.923669	1.5198
RHOA	0.516463	1.10257	0.820918	1.48087
TGFBR1	0.0727159	1.18853	0.984212	1.43526
PMEPA1	0.000386081	1.27261	1.11399	1.4538
XIAP	0.798393	1.03549	0.792356	1.35324
SKI	0.97539	0.996843	0.815415	1.21864
PPP1CA	0.0349927	1.3597	1.02187	1.80922
CDKN1C	0.194981	1.10211	0.951405	1.2767
IFNGR2	0.879786	1.01696	0.81778	1.26466
TGFB1	0.452423	1.06351	0.905699	1.24883
SKIL	0.0292849	1.24304	1.02217	1.51164
JUNB	0.0788736	1.15418	0.983596	1.35435
SMAD7	0.48533	0.932415	0.766025	1.13495
PPM1A	0.992183	1.00139	0.758371	1.32229
SMURF2	0.795787	0.976369	0.814628	1.17022
TRIM33	0.446915	1.09062	0.872148	1.36382
HDAC1	0.112335	1.2492	0.949182	1.64405
SERPINE1	0.00405605	1.15762	1.04764	1.27915
ARID4B	0.663715	0.947176	0.741624	1.2097
THBS1	0.299095	1.05785	0.951313	1.17632
SPTBN1	0.0896032	1.17544	0.975316	1.41664
WWTR1	0.631534	1.04883	0.863159	1.27443
BMP2	0.504719	1.03693	0.932136	1.1535
ID3	0.0445095	1.17295	1.00392	1.37043
LTBP2	0.509242	0.96172	0.856466	1.07991
SMURF1	0.235505	1.13201	0.922318	1.38937
TGIF1	5.10265e-05	1.6009	1.27493	2.01022
CDK9	0.195323	1.24178	0.894765	1.72337
TJP1	0.104826	1.18668	0.964952	1.45936
HIPK2	0.64192	1.03501	0.895266	1.19657
APC	0.600827	1.05923	0.853841	1.31402
ENG	0.444751	0.938079	0.796233	1.10519
ACVR1	0.516205	1.07657	0.861608	1.34515
FURIN	0.000110772	1.24047	1.11208	1.38368
FKBP1A	0.0445681	1.38774	1.00798	1.91057
SMAD1	0.668093	1.03954	0.87067	1.24117
BMPR1A	0.829729	1.03216	0.773474	1.37737
BMPR2	0.954319	0.993639	0.798741	1.23609
RAB31	0.607423	1.04028	0.894791	1.20943
ID1	0.0130733	1.13689	1.02734	1.25812
PPP1R15A	0.379837	1.08647	0.902882	1.3074
CTNNB1	0.660213	1.04322	0.863872	1.2598
NOG	0.0941444	1.11721	0.981239	1.27203
BCAR3	3.83027e-05	1.37023	1.17945	1.59187
MAP3K7	0.104757	1.26759	0.95183	1.68811
CDH1	0.819874	0.980062	0.824081	1.16557
KLF10	0.00529451	1.34089	1.09107	1.64791
ID2	0.0729949	0.86117	0.731354	1.01403
NCOR2	0.173559	1.13959	0.944098	1.37556
UBE2D3	0.0801898	1.34413	0.965063	1.87209
