# Supplementary material for: Identification of a TGF-β signaling-related gene signature for prediction of immunotherapy and targeted therapy for lung adenocarcinoma
Source: World J Surg Oncol. 2022 Jun 6;20:183. doi: 10.1186/s12957-022-02595-1 (PMC9172180; doi:10.1186/s12957-022-02595-1)
Supplement: Supplementary file 4 — Additional file 4: Supplementary Table S2. The genes identified by Pearson correlation analysis were significantly negatively correlated with risk score. [file 12957_2022_2595_MOESM4_ESM.xlsx]

## Sheet: Table S2
Supplementary Table S2 The genes identified by Pearson correlation analysis were significantly negatively correlated with risk score.
	Corr	P.value
GNB1	0.432252	0
ICMT	0.42556	0
GPR153	0.405723	0
ERRFI1	0.415792	0
PLOD1	0.400482	0
CASP9	0.414343	0
EPHA2	0.463851	0
CAMK2N1	0.416581	0
LUZP1	0.449051	0
CRYBG2	0.473703	0
GJB3	0.517753	0
SLC2A1	0.489865	0
JAK1	0.405416	0
LEPROT	0.411555	0
DNAJB4	0.404063	0
BCAR3	0.589448	0
VANGL1	0.514885	0
PTGFRN	0.413287	0
ZNF697	0.487247	0
S100A16	0.451258	0
SHC1	0.447873	0
LMNA	0.411624	0
LAMC2	0.570836	0
LAMB3	0.450594	0
GALNT2	0.513047	0
OPN3	0.495163	0
TMEM214	0.404122	0
NRBP1	0.470988	0
FOSL2	0.566388	0
EHBP1	0.492119	0
PCBP1	0.435109	0
KCMF1	0.463289	0
TMEM127	0.516366	0
NPAS2	0.40398	0
CREG2	0.478033	0
MAP4K4	0.463085	0
FHL2	0.441155	0
NCK2	0.405332	0
SOWAHC	0.433956	0
RALB	0.411938	0
ARHGEF4	0.456978	0
RND3	0.403487	0
DYNC1I2	0.444785	0
AGPS	0.413845	0
NCKAP1	0.415827	0
COL5A2	0.410942	0
BZW1	0.510277	0
XRCC5	0.420489	0
SMARCAL1	0.43614	0
ATG9A	0.481928	0
CHPF	0.417642	0
ACSL3	0.427454	0
AP1S3	0.467837	0
AGFG1	0.451449	0
PSMD1	0.439513	0
OXSR1	0.407888	0
MAP4	0.425603	0
COL7A1	0.421145	0
DAG1	0.463027	0
SLMAP	0.428077	0
PHLDB2	0.429653	0
ITGB5	0.449033	0
EIF4G1	0.404369	0
MAEA	0.408272	0
RNF4	0.436832	0
AFAP1	0.499764	0
WDR1	0.477836	0
PCDH7	0.404255	0
PGM2	0.437181	0
KLF3	0.414372	0
FAM114A1	0.470219	0
SEC31A	0.404641	0
PDLIM5	0.430481	0
VEGFC	0.473659	0
ADAMTS12	0.40072	0
PLK2	0.437647	0
PDLIM7	0.42102	0
RREB1	0.415072	0
IER3	0.431345	0
HMGA1	0.418983	0
PPARD	0.400106	0
CDKN1A	0.442137	0
MDFI	0.510001	0
TNFRSF21	0.44948	0
ADGRF4	0.477915	0
TRAM2	0.402979	0
CD109	0.460816	0
PERP	0.438602	0
LRP11	0.426656	0
AKAP12	0.501816	0
SNX9	0.429188	0
INTS1	0.415435	0
MAFK	0.529395	0
FSCN1	0.475909	0
FKBP9	0.441854	0
EIF4H	0.451803	0
YWHAG	0.444028	0
SEMA3C	0.44373	0
SERPINE1	0.46646	0
LAMB1	0.481055	0
FLNC	0.455323	0
ZYX	0.429296	0
CSGALNACT1	0.47318	0
BMP1	0.447744	0
LOXL2	0.474343	0
KLF10	0.48173	0
FAM83A	0.475435	0
ASAP1	0.425502	0
PLEC	0.519447	0
B4GALT1	0.471229	0
COL15A1	0.410616	0
KLF4	0.429068	0
LRRC8A	0.430145	0
VAV2	0.441987	0
COL5A1	0.434376	0
ITGB1	0.565122	0
DKK1	0.439893	0
VCL	0.428811	0
VDAC2	0.402964	0
AVPI1	0.403551	0
MARVELD1	0.486575	0
ENTPD7	0.458906	0
ERLIN1	0.410343	0
SLK	0.418486	0
ITPRIP	0.412998	0
DUSP5	0.445222	0
EIF3A	0.405859	0
ZDHHC5	0.400397	0
RELA	0.411436	0
CFL1	0.443227	0
FOSL1	0.476473	0
PACS1	0.434485	0
C11orf24	0.441757	0
PICALM	0.408699	0
PRSS23	0.435102	0
MTMR2	0.445885	0
RDX	0.456382	0
PAFAH1B2	0.476108	0
ARCN1	0.40887	0
BCL9L	0.483356	0
TRIM29	0.443307	0
ST3GAL4	0.441171	0
ADIPOR2	0.443302	0
TEAD4	0.423411	0
TNFRSF1A	0.484995	0
LTBR	0.494572	0
ZNF384	0.446991	0
USP5	0.415072	0
WBP11	0.413238	0
STRAP	0.410455	0
STK38L	0.410358	0
ARNTL2	0.442072	0
PPFIBP1	0.442319	0
DDX23	0.410396	0
KRT80	0.481627	0
KRT7	0.458097	0
KRT81	0.411724	0
KRT6A	0.475414	0
KRT8	0.434502	0
KRT18	0.455044	0
ITGA5	0.495281	0
DNAJC14	0.457498	0
PIP4K2C	0.411788	0
GALNT4	0.401083	0
ATP2B1	0.404565	0
ELK3	0.420411	0
CKAP4	0.462604	0
PRDM4	0.426578	0
ATP2A2	0.47262	0
PPTC7	0.434145	0
PTPN11	0.401568	0
SLC8B1	0.467058	0
PLBD2	0.446593	0
RAB35	0.483206	0
GCN1	0.409116	0
PXN	0.506314	0
RHOF	0.513175	0
CLIP1	0.479781	0
UBC	0.440416	0
ULK1	0.401057	0
ANKLE2	0.485017	0
LATS2	0.479871	0
STK24	0.477206	0
COL4A1	0.413358	0
COL4A2	0.437711	0
MMP14	0.47583	0
LRP10	0.421854	0
ERO1A	0.462089	0
ACTN1	0.437463	0
CDC42BPB	0.500204	0
AHNAK2	0.491192	0
CYFIP1	0.40538	0
TJP1	0.408317	0
SPINT1	0.409951	0
RHOV	0.449317	0
VPS18	0.478864	0
TMOD3	0.533718	0
LEO1	0.408132	0
MAPK6	0.448099	0
ADAM10	0.466261	0
MYO1E	0.594896	0
TRIP4	0.424106	0
MAP2K1	0.402712	0
SMAD3	0.413675	0
PKM	0.45677	0
NPTN	0.459255	0
CD276	0.546717	0
SEMA7A	0.420246	0
C15orf39	0.43565	0
PTPN9	0.422219	0
MESD	0.503493	0
TLNRD1	0.463795	0
BTBD1	0.402373	0
POLG	0.402914	0
SEMA4B	0.508023	0
NGRN	0.423923	0
FURIN	0.561372	0
IGF1R	0.44202	0
TRAF7	0.432159	0
ABCC1	0.421735	0
TMC7	0.417557	0
ITPRIPL2	0.422375	0
IL4R	0.424993	0
AMFR	0.404098	0
BCAR1	0.538954	0
CMIP	0.495744	0
MEAK7	0.443378	0
PIEZO1	0.44413	0
TUBB3	0.415295	0
SPECC1	0.490743	0
TNFAIP1	0.446623	0
FAM222B	0.422312	0
TNS4	0.543599	0
KRT16	0.46063	0
KRT17	0.482538	0
JUP	0.437664	0
PLCD3	0.539953	0
NFE2L1	0.41303	0
LRRC59	0.414457	0
ITGB4	0.469026	0
SPHK1	0.417809	0
TIMP2	0.427971	0
CANT1	0.409243	0
ACTG1	0.400765	0
SLC16A3	0.491882	0
MYL12A	0.405294	0
TGIF1	0.616571	0
RALBP1	0.492218	0
PPP4R1	0.420687	0
LAMA3	0.431965	0
DSC2	0.449116	0
DSG2	0.484237	0
SERPINB5	0.408628	0
FSTL3	0.463045	0
PTBP1	0.415017	0
MFSD12	0.482342	0
TICAM1	0.456637	0
PLIN3	0.502714	0
TRIP10	0.423825	0
ARHGEF18	0.424051	0
NOTCH3	0.488274	0
TPM4	0.436104	0
ACTN4	0.49385	0
SAMD4B	0.427358	0
SUPT5H	0.402624	0
GSK3A	0.423052	0
LYPD3	0.500616	0
PLAUR	0.46886	0
PVR	0.47538	0
NECTIN2	0.443985	0
CLPTM1	0.427758	0
PPP1R13L	0.440419	0
VASP	0.500541	0
DMWD	0.429143	0
AP2A1	0.452437	0
PPP2R1A	0.407593	0
MYADM	0.409305	0
PPP6R1	0.408878	0
IL11	0.419299	0
SBK3	0.472401	0
SMOX	0.497722	0
SERINC3	0.423064	0
PMEPA1	0.5883	0
SLCO4A1	0.413878	0
GAS2L1	0.447964	0
SMTN	0.477671	0
MYH9	0.419997	0
C1QTNF6	0.508963	0
MICALL1	0.414455	0
MAFF	0.425852	0
TMEM184B	0.421325	0
CSNK1E	0.473531	0
PDGFB	0.49864	0
MRTFA	0.457189	0
TTLL12	0.400579	0
ZBED1	0.419109	0
CD99	0.413759	0
MXRA5	0.403545	0
ZNF185	0.433019	0
